# Supplementary material for: Beta-Glucan as a Soluble Dietary Fiber Source: Origins, Biosynthesis, Extraction, Purification, Structural Characteristics, Bioavailability, Biofunctional Attributes, Industrial Utilization, and Global Trade
Source: Nutrients. 2024 Mar 21;16(6):900. doi: 10.3390/nu16060900 (PMC10975496; doi:10.3390/nu16060900)
Supplement: Supplementary file 1 [file nutrients-16-00900-s001.zip]

Archive with 1 entries (1 files):
- nutrients-2906774-supplementary.pdf
